# Supplementary material for: Do Co-Worker Networks Increase or Decrease Productivity Differences?
Source: Entropy (Basel). 2021 Oct 31;23(11):1451. doi: 10.3390/e23111451 (PMC8621545; doi:10.3390/e23111451)
Supplement: Supplementary file 1 [file entropy-23-01451-s001.zip]

Archive with 2 entries (2 files):
- coworker_netw_simulation_rev.nlogo
- simulation_code_rev.txt
