# Supplementary material for: Do Co-Worker Networks Increase or Decrease Productivity Differences?
Source: Entropy (Basel). 2021 Oct 31;23(11):1451. doi: 10.3390/e23111451 (PMC8621545; doi:10.3390/e23111451)
Supplement: Supplementary file 1 [file entropy-23-01451-s001.zip › simulation_code_rev.txt]

; Labor mobility model with knowledge spillovers and network information
; created by Laszlo Lorincz, 2021

; we need these two extensions
extensions [matrix nw]

; first we define the type of agents we need in this model
breed [firms firm]
undirected-link-breed [ friendships friendship ] ; former coworkers
undirected-link-breed [ coworks cowork ] ; full coworker network
firms-own [
  prod ; productivity
  city ; the city they operate
  firmsize ; the number of employed workers
]

breed [persons person]
persons-own [
  wage
  compens ; non-wage utility (compensating differential)
  city ; the city they live and work
  workplace ; the firm they work
  age ; they are active for 40 years, then retire
  Nformcw ; number of former coworkers
  switcher ; indicator if switched job this round
  nwinf ; indicator of having former coworkers at the new firm - for statistics
  ]

globals [
time
mu ;matrix of available compensating differentials of persons - firms
minprod
  offers ; N of job offers for mobile workers
  ; the following parameters are calculated for displaying different statistics
  mob_p
  mobility
  intermobility
  meanprod
  prodchange
  density
  mod_city
  entropy

]

;;;;;;;;;;;;;;;;;;;;;;;;
;;; Setup Procedures ;;;
;;;;;;;;;;;;;;;;;;;;;;;;

to setup
  clear-all

  ; create the firms and persons
  ; autmatic numbering --> firm numbers: 0->N_f-1, persons' numbers: N_f -> N_f+N_p-1
  ;setting productivity

create-firms N_f [
    set xcor random-xcor ; for visualization
	  set shape "cow" ; for visualization
    set city random 2 ; firms are distributed across two cities (regions)
    set prod random-float 1 - regdiff + city * regdiff ; average productivity is different between cities
    set ycor random-float 10 + 2 - city * 14 ; cities are represented as the upper and lower part of the screen
    set firmsize 0]

create-persons N_p  [
   set wage 0
   set compens -0.5 ; worst possible value
   set workplace -1 ; non-existing firm
  set xcor random-float -10
    set hidden? true ; they do not appear on the visualization screen
    set age ((who - N_f) * (40 / N_p)) ; uniform distribution of [0;40] to start with - to avoid periodic fluctuations
    set Nformcw 1 ; list of former coworkers including self
    set switcher 0
    set nwinf 0
    ]
  	


  ; defining the mu matrix that stores  the radom numbers for non-wage utilities of each person-firm combinations:
  ; uniform [0,1] distribution. The real compensating differenntial will be mu-0.5 --> [-0.5,0.5] interval

  set mu matrix:make-constant N_f N_p 0
  foreach n-values N_f [ i -> i ] [
    i -> foreach n-values N_p [ j -> j] [
     j -> matrix:set mu i j random-float 1]
    ]

; Create initial matching of firms and persons

set offers ceiling(N_f * offershare) ; offershare is the arrival rate of the jobs

  foreach n-values N_p [ j -> j] [
    j -> ask person (N_f + j) [
      switch-firm j ; finding best firm for worker j, with no switching cost
          ]
  ]

; variable definitions
set mob_p ceiling(N_p * mob_share) ; defining the N of persons with jobs destructed per round
set meanprod mean([prod] of firms)
set time 0
reset-ticks

; visualization issues
ask firms [set size (firmsize + 1) / 3] ; size for visualization
ask patches with [pycor < 2 and pycor > -2] [set pcolor blue] ;drawing a limit between the two cities


end


;;;;;;;;;;;;;;;;;;;;;;;;
;;; main Procedures ;;;
;;;;;;;;;;;;;;;;;;;;;;;;

to go
set mobility 0 ; counting actual mobility per round
set intermobility 0 ; counting intercity mobility
  ask persons [set switcher 0
  set nwinf 0]


; 1. mobility of workers with spillovers

          foreach n-values mob_p [ j -> j] [
    j ->

        ask one-of persons [
          let num2 who - N_f
          let num1 workplace ; we update current workplace here
          set wage -1 ; worker's job is destructed

          ; finding new firm for worker num2 from firm num1 when spillowers are considered
          relocate-spo num2 num1

; 2. spillover happens according to the final match
          spo-effect num2 num1
        ]

    ]
; 3. innovation
     if innovate > 0 [
      ; detrmining the innovator - chance is linearly dependent on productivity
      let total random-float sum [prod] of firms
      let innovator nobody
      ask firms [
        let nc prod
              if innovator = nobody [
          ifelse nc > total [
            set innovator who
          ][
            set total total - nc
          ]
        ]
      ]

      ; applying the innvation
      ask turtle innovator [
      set prod prod + innovate
        let temp who
        ask persons with [workplace = temp] [
          set wage (beta * ([prod] of firm temp))
          ]
      ]

    ]


; 4. adjustment of other workers according to the new situation

  foreach n-values N_p [ j -> j] [
    j -> ask person (N_f + j) [
       let num2 who - N_f
       let num1 workplace
        ; finding new firm for worker num2 from firm "workplace" when spillowers are considered
        relocate-spo num2 num1

        ; spillover happens according to the final match
        spo-effect num2 num1

    ]
  ]


; 5. normailzing productivity
  ;(we store the mean productivity of the previous round in the meanprod variable)
set prodchange  (mean([prod] of firms)) / meanprod
ask firms [
    set prod prod / prodchange
  ]
set meanprod mean([prod] of firms)

ask firms [set size (firmsize + 1) / 3] ; visualization

;6. calculating statistics

  ;density
 set density (count coworks) / (N_p * (N_p - 1) * 2)
  ; modularity
  nw:set-context persons coworks
  set mod_city nw:modularity (list (persons with [ city = 0 ]) (persons with [ city = 1 ]))
  ; entropy
  set entropy sum([ln(count (nw:turtles-in-radius 1))] of persons)/(ln(N_p - 1) * N_p)


; 7. aging and retiring of persons
  ask persons [
    set age age + 1 ]

  ; changing retiring persons with newcomers
  ask persons with [age > 40][
      let num2 who - N_f
    nw:set-context persons friendships
      ask my-links [die]
    nw:set-context persons coworks
      ask my-links [die]
      set age age - 40
      ask firm workplace [set firmsize firmsize - 1]
      set wage 0
      set Nformcw 1
      set compens -0.5 ; worst value
      set workplace -1 ; non-existing firm
      set xcor random-float -10

    foreach n-values N_f [ i -> i ] [
       i -> matrix:set mu i num2 random-float 1]

      switch-firm num2 ; finding best firm for newcomers, with no switching cost as at setup
                ]


set time time + 1
tick

end

;;;;;;;;;;;;;;;;;;;;;;;;;
; procedures used ;;;;;;
;;;;;;;;;;;;;;;;;;;;;;;;;

to-report quantile [the-quantile a-list] ; this is used to calculate quartiles-->interquartile ranges
  let index 0.5 + (length a-list) * the-quantile
  let sorted-list sort a-list
  let high-value item (ceiling index) sorted-list
  let low-value item (floor index) sorted-list
  report low-value
    + (high-value - low-value) * (index - int index)
end

; this function is used when newcomers looking for their first job
to switch-firm [wnum] ; the worker "wnum" switches to a new firm considering "offers" random alternatives - no spillowers, no switching costs
let pwp 0 ; potential workplace
let option1 wage + compens ; starting values for the best option within city
let firmid 0

  ; Step 1  looking for the best potential new firm

  foreach n-values offers [ i -> i] [ i ->
  ask one-of firms [
  set firmid who
            ]

      if ((beta * ([prod] of firm firmid))  > option1)[
      set option1  beta * ([prod] of firm firmid)
        set pwp firmid
          ]

 ]
 ; moving to the the best option

    if option1 > wage + compens  [

           set workplace pwp
           set wage beta * ([prod] of firm pwp)
           set compens (matrix:get mu pwp wnum) - 0.5
           set city [city] of firm pwp
           ask firm pwp [
           set firmsize firmsize + 1]


  ]

end


to relocate-spo [wnum cwp] ; the worker "wnum" with current workplace "cwp" looks finds a new firm - spillovers are considered in the wage offers
  let pwp 0 ; potential workplace
  let pwp2 0 ; potential workplace in the other city
  let option1 wage + compens ; starting values for the best option within city
  let option2 wage + compens ; starting values for the best option outside city
  let firmid 0
  ; Step 1  looking for the best potential new firm

  foreach n-values offers [i -> i] [i ->
        ; possible change in productivity

     ask one-of firms [
  set firmid who
            ]
         ; 1.a. if the firm is within city --> option1
          ifelse city = [city] of firm firmid [
          let spo 0 ; spillover - based on prodgap results stoyanov-zubanov form
      if [prod] of firm cwp > [prod] of firm firmid [set spo 0.3 * ([prod] of firm cwp - [prod] of firm firmid) / (1 + [firmsize] of firm firmid)]
          let newprod [prod] of firm firmid + spo
          ; wage offer and expected compensation according to new prod
          let expcomp 0.5 ; expected compensation
      if netinfo = true [ ; information on expected non-wage utility arrives through networks
        if any? (nw:turtles-in-radius 1) with [workplace = firmid]
        [set expcomp (matrix:get mu firmid wnum)]
      ]
          if (beta * newprod + expcomp - 0.5 > option1) [
            set option1 beta * newprod + expcomp - 0.5
           ;? set bwoitc wage
            set pwp firmid
    ]
    ]
      ; 1.b.  we check outside city --> option2
        ; possible change in productivity
      [
         let spo 0 ; spillover - based on prodgap results stoyanov-zubanov form
      if [prod] of firm cwp > [prod] of firm firmid [set spo 0.3 * ([prod] of firm cwp - [prod] of firm firmid) / (1 + [firmsize] of firm firmid)]
          let newprod [prod] of firm firmid + spo
          ; wage offer according to new prod
           let expcomp 0.5 ; expected compensation
      if netinfo = true [  ; information on expected non-wage utility arrives through networks
        if any? (nw:turtles-in-radius 1) with [workplace = firmid]
        [set expcomp (matrix:get mu firmid wnum)]
      ]
          if (beta * newprod + expcomp - 0.5 > option2) [
            set option2 beta * newprod + expcomp - 0.5
            set pwp2 firmid
    ]
    ]
      ]

  ;1.c. contrasting the two options - for two cities - we do not store best wage in the other town, if it is not changed bwoitc, the equation will not hold
 if option2  >  option1 + reloc_cost  [
  set pwp pwp2
  set option1 option2 - reloc_cost
    ]

   ; Step 2: considering switching costs between previous workplace and the best potential one
  if option1 > wage + compens + mob_cost [
            if city != [city] of firm pwp [
                     set intermobility intermobility + 1
            ]
            set mobility mobility + 1


           set wage beta * ([prod] of firm pwp)
           set compens (matrix:get mu pwp wnum) - 0.5
           set city [city] of firm pwp
           ; coworker link
           create-coworks-with other persons with [(workplace = pwp) and (who != wnum + N_f)]
           ;former coworker link
            create-friendships-with other persons with [(workplace = cwp) and (who != wnum + N_f)]


          set workplace pwp

          ;calculate number of former coworkers ar current workplace
          nw:set-context persons friendships
          set Nformcw count((nw:turtles-in-radius 1) with [ workplace = [workplace] of person (wnum + N_f) ])
          if Nformcw > 1 [set nwinf 1]
          set switcher 1
          ask firm pwp [set firmsize firmsize + 1   ]
          ask firm cwp [set firmsize firmsize - 1]
  ]


end

to spo-effect [wnum cwp]; effect of the spillover of worker "wnum" moving from firm "cwp" to new workplace
  let num3 [workplace] of person (wnum + N_f)
  ask firm num3 [ ; new workplace
          if prod <  [prod] of firm cwp  [
          ; spillover in productivity
      set prod (prod + 0.3 * ([prod] of firm cwp - prod) / ([firmsize] of firm num3) )
          ; increasing wages of all other workers according to new productivity
          ask persons with [workplace = num3] [
            set wage ([prod] of firm num3) * beta
          ]
        ]
      ]

end
